# Supplementary material for: Effects and Long-Term Outcomes of a Modified Triple-P Procedure in Patients With Severe PAS: A Retrospective Cohort Study
Source: Front Med (Lausanne). 2022 Mar 30;9:839716. doi: 10.3389/fmed.2022.839716 (PMC9005881; doi:10.3389/fmed.2022.839716)
Supplement: Supplementary Table 1 — Raw Data of Effects and long-term outcomes of a modified Triple-P procedure. [file Table_1.XLSX]

## Sheet: Modified Triple-P group
number	name	Length of postoperative hospital stay	Age (years)	Gravidity	Parity	Previous c-sections	gestational age [wk]	Placenta accreta Score	Estimated blood loss[ml]	CRBC transfusion [unit]	plasma transfusion [ml]	Autologous blood transfusion [ml]	Operative time [min]	Neonatal weight [g]	Costs [ RMB]	Emergency c- section 0 No 1 Yes	Tourniquet 0 No 1 Yes	PABO 0 No 1 Yes	UAE 0 No 1 Yes	Bladder injury 0 No 1 Yes	Fever 0 No 1 Yes	Hematoma 0 No 1 Yes	Thrombus 0 No 1 Yes	Hysterectomy 0 No 1 Yes	ICU admission 0 No 1 Yes
1	酒小丽	3	31	2	1	1	36.29	15	700	0	0	150	87	3100	21608.4	0	0	1	0	0	0	0	0	0	0
2	杨照瑞	4	29	3	1	1	34.86	9	800	0	0		65	2650	22366.4	0	0	0	0	0	0	0	0	0	0
3	张明珠	3	29	5	1	1	35.29	12	600	0	0	50	80	2900	20319	0	1	1	0	0	0	0	0	0	0
4	付晓曼	11	40	3	1	1	34.29	14	450	0	0		65	2400	17910.5	0	1	0	0	0	0	0	0	0	0
5	李晓丽	9	36	3	1	1	34	10	600	0	0		80	2200	20358.1	0	1	0	0	0	0	0	0	0	0
6	高红霞	9	29	3	1	1	35.29	14	600	0	0		75	2900	20397.4	0	1	1	0	0	0	0	0	0	0
7	戴兰萍	4	36	4	1	1	36.14	11	900	0	0	350	89	3100	25797.1	0	0	1	0	0	1	0	0	0	0
8	王召莹	5	38	7	3	2	34.86	9	500	0	0		98	2250	18032.8	1	1	1	0	0	0	0	0	0	0
9	王春红	4	30	5	2	1	31.57	10	800	0	0		93	1850	22378.2	0	0	1	0	0	0	0	0	0	0
10	袁生花	4	38	5	3	2	36.86	9	400	0	0		85	3200	16209.4	0	1	0	0	0	0	0	0	0	0
11	马伟霞	6	31	5	2	2	35.14	9	500	0	0		93	2850	18159.4	0	1	1	0	0	0	0	0	0	0
12	万燕	5	32	5	1	1	34.71	10	600	0	0	180	84	2600	20407.9	0	1	1	0	0	0	0	0	0	0
13	王红娟	5	28	4	2	2	34.43	10	400	0	0		52	2500	16517.6	0	1	1	0	0	0	0	0	0	0
14	赵秋芹	3	33	5	2	2	34	13	500	0	0		99	2200	18194.6	0	1	1	0	0	1	0	0	0	0
15	董西林	9	28	6	2	2	34.71	12	600	0	0		85	2600	20411	0	1	1	0	0	0	0	0	0	0
16	毛艳丽	8	38	3	1	1	35.14	12	1000	0	0		73	2850	25818.9	0	1	1	0	0	0	0	0	0	0
17	向俊辉	4	42	3	2	2	35.86	11	600	0	0		110	3000	20439.3	0	1	1	0	1	0	0	0	0	0
18	王歌	8	32	3	1	1	32.57	13	1000	0	0		85	2080	25945.8	0	1	1	0	0	1	0	0	0	0
19	张金金	4	29	4	2	2	37	13	600	0	0		100	3250	20439.3	0	1	0	0	0	0	0	0	0	0
20	王芳芳	9	31	4	1	1	34.71	14	800	0	0		80	2600	22446.6	0	1	0	0	0	0	0	0	0	0
21	崔文静	11	29	3	1	1	34.29	11	600	0	0		75	2420	20480.8	0	1	1	0	0	1	0	0	0	0
22	秦玉琴	2	26	3	1	1	36.43	11	700	0	0		92	3150	21803.4	0	0	1	0	0	0	0	0	0	0
23	陈松花	4	40	6	2	2	35.71	13	1850	0	0	780	100	3000	35066.4	1	1	0	0	0	0	0	0	0	0
24	文凤娟	7	34	5	2	2	38.71	12	650	0	0	220	79	3550	21544.5	0	1	1	0	0	0	0	0	0	0
25	王单单	4	27	3	1	1	23.29	10	1000	0	0	380	95	600	26131	0	0	1	0	0	1	0	0	0	0
26	雷伟化	5	28	5	1	1	33.43	11	800	0	0	240	90		22497.4	0	1	1	0	0	0	0	0	0	0
27	王颜芳	6	41	2	1	1	36	11	600	0	0		73	3000	20531	0	1	0	0	0	0	0	0	0	0
28	袁三霞	3	29	5	2	2	37.71	12	800	0	0	320	107	3350	22526	0	0	0	0	0	0	0	0	0	0
29	李维乐	4	37	3	1	1	35	12	800	0	0		67	2650	22901.3	0	1	0	0	0	0	0	0	0	0
30	郭金香	4	43	4	3	2	35.57	13	1000	0	0	380	87	2950	26145.3	0	1	1	0	0	0	0	0	0	0
31	侯青霞	6	35	7	2	2	36.14	14	500	0	0		129	3100	18306	0	1	0	0	0	0	0	0	0	0
32	付元丽	8	29	5	2	2	34.57	12	1300	0	0		102	2550	30897.5	0	1	1	0	0	0	0	0	0	0
33	易俊鹏	4	41	9	5	3	36.29	11	500	0	0		84	3100	18360.6	0	1	0	0	0	1	0	0	0	0
34	张素琪	3	31	5	1	1	35.29	13	800	0	0	330	84	2900	22951.7	0	1	0	0	0	0	0	0	0	0
35	李芬芬	14	37	5	2	2	33.29	10	600	0	0	185	93	2150	20540.4	0	1	1	0	0	0	0	0	0	0
36	岳燕丽	4	31	5	2	2	34.86	10	300	0	0		64	2150	13277.6	0	1	1	0	0	1	0	0	0	0
37	姜永会	6	23	5	2	2	34.29	11	500	0	0		92	2450	18387.5	0	1	0	0	0	0	0	0	0	0
38	王秋洁	5	30	3	1	1	35.29	15	400	0	0		72	2900	16996	0	1	0	0	0	0	0	0	0	0
39	赵姗姗	4	31	3	2	2	35.29	12	400	0	0		84	2900	17029.9	0	1	0	0	0	1	0	0	0	0
40	马俊朋	6	27	4	2	2	34.86	8	800	0	0	335	102	2450	22982.8	0	0	1	0	0	0	0	0	0	0
41	王妙艳	11	35	2	1	1	35.43	9	600	0	0	80	93	2950	20753.9	0	1	0	0	0	0	0	0	0	0
42	韩珊珊	3	28	4	1	1	34.86	13	800	0	0		82	2300	22988.8	0	1	1	0	0	0	0	0	0	0
43	王倩	4	36	2	1	1	34.43	10	800	0	0	360	81	2500	23016.2	0	1	1	0	0	0	0	0	0	0
44	魏新华	6	40	3	1	1	35.57	8	1000	0	0		99	2950	26401.8	0	1	1	0	0	0	0	0	0	0
45	王苗苗	4	31	3	1	1	34.86	11	300	0	0		85		14461.3	0	0	1	0	0	0	0	0	0	0
46	李蒙蒙	2	25	2	1	1	38	9	600	0	0		80	3750	20883.8	0	1	0	0	0	0	0	0	0	0
47	阴会娟	4	29	5	2	2	34.86	10	700	0	0	230	68	2650	21852.1	0	1	0	0	0	0	0	0	0	0
48	董桂霞	5	33	4	1	1	20	11	400	0	0		60	2700	17350.5	0	1	0	0	0	0	0	0	0	0
49	张梦迪	4	23	4	1	1	38.29	9	600	0	0		82	3450	20913.2	0	0	0	0	0	0	0	0	0	0
50	师亚菊	4	25	4	2	2	36	10	700	0	0	90	86	3000	21934.3	0	1	0	0	0	0	0	0	0	0
51	李敏	3	39	5	3	3	30.57	11	400	0	400		102	1800	17389.6	0	0	1	0	0	0	0	0	0	0
52	张丹丹	11	33	4	1	1	35	12	1500	2	0		100	2700	31619	0	0	1	0	0	0	0	0	0	0
53	常丹丹	4	28	5	1	1	34.14	14	1300	2	400		120	2900	30950	0	1	1	0	0	0	0	0	0	0
54	李艳	10	42	3	1	1	36	13	400	2	0		77	3020	17398.2	0	1	1	0	0	0	0	0	0	0
55	贾曾丽	4	32	5	2	2	34.86	10	1800	2	0		65	2650	34188.6	0	1	0	0	0	0	0	0	0	0
56	张换利	2	36	4	2	2	34.86	9	800	2	0	350	140	2650	23031.8	0	1	1	0	0	0	0	0	0	0
57	陶德萍	7	29	5	2	2	35.14	9	1400	2	0		112	2850	31495.3	0	1	0	0	0	1	0	0	0	0
58	王媛媛	3	31	2	1	1	35	8	1000	2	0		106	2700	26406.4	0	1	1	0	0	0	0	0	0	0
59	张静	17	29	4	1	1	32.14	11	1600	2	400	430	114	2000	33821.6	0	1	1	0	0	0	0	0	0	0
60	沈明明	3	30	4	1	1	35.71	13	1200	2	0		97	3000	29119	0	0	1	0	0	0	0	0	0	0
61	刘佳佳	4	31	4	1	1	35	9	800	2	400		69	2700	23091.2	0	1	1	0	0	0	0	0	0	0
62	陈英霞	4	40	7	3	2	35.57	13	800	2	0	360	115	2980	23115.8	0	1	0	0	0	0	0	0	0	0
63	胡会品	5	35	6	3	3	37.14	10	1000	2	0	380	96	3250	26544.8	0	1	1	0	0	0	0	0	0	0
64	张慧晓	11	28	5	1	1	36.71	7	1000	2	0		79	3200	26644.6	0	1	1	0	0	0	0	0	0	1
65	魏黎丽	30	39	5	1	1	34.57	9	1200	2	0		102	2550	29136	0	1	1	0	0	0	0	0	0	0
66	李玲玉	7	29	4	2	2	29	8	800	2	400	370	95	970	23562.9	1	1	0	0	0	0	0	0	0	0
67	赵艳艳	5	32	4	2	2	16.14	8	1200	2	0	360	78		29143.3	0	0	0	0	0	0	0	0	0	0
68	刘立立	14	32	5	3	3	35.29	9	800	0	0		129	2920	23652.3	0	1	1	0	0	0	0	0	0	0
69	朱光丽	13	30	6	2	2	34.14	9	1000	2	0	385	96	2210	26652.9	0	1	1	0	0	0	0	0	0	0
70	刘佳	4	28	5	1	1	37.14	12	800	2	400		116	3270	23704.6	0	1	1	0	0	0	0	0	0	0
71	汪雪	3	35	7	4	4	35	11	500	2	400		84	2700	18674	0	1	1	0	0	0	1	0	0	0
72	杨小利	12	40	5	2	2	35	11	3200	4	800		181	2700	48558.6	0	1	1	0	0	0	0	0	0	0
73	郑俊丽	6	32	5	2	2	35	10	1000	4	0		86	2750	26716.5	0	1	1	0	0	0	0	0	0	0
74	王晓燕	4	33	5	2	2	36.43	12	1500	4	0		118	3150	31687.4	0	1	0	0	0	0	0	0	0	0
75	周新苹	7	40	4	1	1	34.29	12	1500	4	800		105	2450	31837.5	0	1	1	0	0	0	0	0	0	0
76	韩金香	5	31	3	1	1	34.29	13	2000	4	800		135	2500	35098.9	0	1	1	0	0	0	0	0	0	0
77	肖宁	3	33	3	1	1	35	10	1800	4	800	700	134	2750	34400.3	0	1	1	0	0	0	0	0	0	0
78	李敏敏	3	29	3	2	1	34.43	9	1200	4	800	400	120	2500	29182.1	0	1	1	0	0	0	0	0	0	0
79	林盼盼	5	30	7	2	2	33	10	1500	4	0	420	100	2150	31994	0	0	1	0	0	0	0	0	0	0
80	李冉	3	31	5	1	1	34.86	14	1200	4	0		126	2650	29220.1	0	1	1	0	0	0	0	0	0	0
81	陈迪	4	33	5	1	1	32.57	11	500	4	800		99	2100	18940	0	1	1	0	0	0	0	0	0	0
82	张君	3	38	4	1	1	35	9	1500	4	400		79	2750	32073.1	0	1	1	0	0	1	0	0	0	0
83	谷小玲	4	36	4	2	2	36.86	12	700	0	0		72	3200	22097.9	0	1	1	0	0	0	0	0	0	0
84	刘艳艳	6	35	2	1	1	37.57	10	1200	4	600		140	3300	29227	0	0	1	0	0	0	0	0	0	0
85	陈丹	4	27	2	1	1	34.14	11	1200	4	0		88	2250	29229.4	0	1	0	0	0	0	0	0	0	0
86	文晓	4	32	4	1	1	33.57	12	3000	4	500	705	125	2190	42889.5	1	0	1	0	0	0	0	0	0	0
87	邹媛	4	31	3	2	2	34.57	10	2500	4	800		106	2580	38575.9	0	1	1	0	0	0	0	0	0	0
88	胡英	4	37	3	1	1	36.14	11	1500	4	400		91	3100	32129.1	0	0	1	0	0	0	0	0	0	0
89	刘晓雅	6	36	5	1	1	34.71	12	2300	4	0		95	2550	38138.2	0	1	1	0	0	0	0	0	0	0
90	李金英	6	37	4	2	2	35.86	13	1300	4	400		118	3000	30950	0	0	1	0	0	0	1	0	0	0
91	杨豫翠	14	33	6	3	3	31.86	15	2400	4	400	630	124	1950	38153	0	1	1	0	0	0	0	1Common and superficialfemoral artery/right	0	0
92	陈旭芳	3	40	4	1	1	35.14	14	500	0	400	40	109	2850	19085.6	0	0	1	0	0	0	0	0	0	0
93	赵丽丽	20	41	5	1	1	35	11	1800	4	400		150	2750	34443	0	1	1	0	0	0	0	1common femoral vein and superficial femoral vein/right	0	0
94	李凯	9	38	3	1	1	30.14	10	1500	4	800		138	1350	32140	0	1	1	0	0	0	0	0	0	0
95	赵素彦	6	33	5	2	2	23	10	2500	4	400		128	530	38587.4	0	1	1	0	0	0	0	0	0	0
96	李红丽	4	31	4	3	3	21.14	9	2500	4	400	610	147		38871.7	0	1	1	0	0	0	0	0	0	0
97	卢美香	3	27	3	1	1	25.29	12	2600	4	0	700	94	750	40168	0	1	0	0	0	0	0	0	0	0
98	吉美静	8	27	4	1	1	34.14	14	3000	4	800	1100	98	2300	42892.6	0	1	1	0	0	0	0	0	0	0
99	梁雪	4	36	3	1	1	34.14	10	2600	4	0		110	2300	40198.7	0	1	0	0	0	0	0	0	0	0
100	蔺晓红近�	5	38	6	1	1	35.14	14	1500	4	0		110	2850	32314.8	0	0	1	0	0	0	0	0	0	0
101	朱培培	4	32	5	2	2	38.14	11	1400	4	0	415	124	3450	31518.3	0	0	1	0	0	0	0	0	0	0
102	张盈盈	3	32	4	2	2	29.29	9	1500	4	0		124	1140	32358.5	0	1	0	0	0	0	0	0	0	0
103	王红霞	4	34	3	1	1	36.43	10	1500	4	0		116	3150	32436.6	0	1	1	0	0	0	0	0	0	0
104	马东英	23	35	5	2	2	32.71	9	1000	4	0		115	2150	26826.6	1	1	1	0	0	0	0	0	0	0
105	翟艳楠	6	29	2	1	1	35	9	2000	4	800		126	2780	35144.5	0	1	1	0	0	0	0	0	0	0
106	白亚楠	8	30	4	1	1	33.71	10	2400	4	0	690	125	2200	38154	0	1	1	0	0	0	0	0	0	0
107	孙书义	4	35	3	2	1	38.71	10	1200	4	0		109	3600	29259.3	0	1	1	0	0	0	1	0	0	0
108	王会平	5	30	4	2	2	32.14	13	400	2	600		70	2000	17552	0	1	1	0	0	0	0	0	0	0
109	张丽苹	5	29	3	1	1	34.14	12	1500	5	400	430	77	2340	32522.9	0	1	1	0	0	0	0	0	0	0
110	赵彦彦	4	30	3	2	2	37.71	10	1200	5	800		109	3400	29399.9	0	1	0	0	0	0	0	0	0	0
111	杨玲	14	27	3	1	1	35.14	9	3000	6	800	820	222	2850	43245.1	0	1	1	0	0	0	0	0	0	0
112	李磊	8	35	3	1	1	33.43	11	2000	6	800		100	2180	35292.2	0	1	1	0	0	0	0	0	0	0
113	张静	4	35	5	1	1	27.86	11	1500	6	800		145	860	32648.2	0	1	1	0	0	0	0	0	0	0
114	陈青向	19	42	5	2	2	35.57	12	2000	6	400	540	205	2980	35324	0	1	1	0	1	0	0	0	0	0
115	侯建玲	12	27	4	1	1	36	9	1600	6	0		125	3050	33863.1	0	0	1	0	0	0	0	1 External Iliac Artery and profunda femoral artery/right	0	0
116	史冰花	4	29	4	2	2	38.57	9	2200	6	1000	800	97	4000	37949.3	0	1	0	0	0	0	0	0	0	0
117	海亚姌	5	30	2	1	1	34.71	11	800	2	0	350	88	2600	23822.6	0	1	1	0	0	0	1	0	0	0
118	夏秋丽	3	31	6	3	2	36.29	10	1200	6	800		112	3100	29545	0	1	1	0	0	0	0	0	0	0
119	陈秋红	2	37	4	2	1	37.29	8	1800	6	800		150	3300	34532.7	0	0	1	0	0	1	0	0	0	0
120	陶媛	2	33	2	1	1	35.29	9	2300	6	0	660	140	2950	38141.2	0	1	1	0	0	0	0	0	0	0
121	赵新丹	4	29	2	1	1	37.29	9	1500	6	600		70	3300	32698	0	1	1	0	0	0	0	0	0	0
122	侯晓红	4	27	3	2	2	34.14	10	500	0	0	45	77	2400	19358.5	0	1	1	0	0	0	0	0	0	0
123	杨兰	4	33	3	2	2	35.14	10	2800	8	1000	700	151	2850	41258.7	0	0	1	0	0	0	0	0	0	0
124	焦巾巾	3	29	3	1	1	36.43	11	1000	8	800		96	3200	27218.6	0	1	1	0	0	0	0	0	0	0
125	曹静	5	34	5	0	0	35.86	12	2000	8	800	570	118	3000	35371.4	0	0	0	0	0	0	0	0	0	0
126	张俊红	3	29	6	3	3	31.71	10	1800	8	800	450	112	1900	34532.7	0	0	1	0	0	0	0	0	0	0
127	李晓征	3	31	4	2	2	35	9	2000	8	800	560	134	2800	35401.9	0	1	1	0	0	0	0	0	0	0
128	袁艳丽	13	28	5	2	2	30.43	11	2000	8	400	600	109	1750	35819.7	0	1	0	0	0	0	0	0	0	0
129	唐俊红	3	34	4	2	2	37.29	8	3500	8	1200		116	3300	51736.7	1	0	1	0	0	0	0	0	0	0
130	李胜男	4	27	7	3	3	27.57	8	1500	8	0		90	790	32755.5	0	0	1	0	0	0	0	0	0	0
131	陈彦芳	4	29	4	1	1	36.29	9	2500	10	800	650	156	3150	38918.4	0	1	0	0	0	0	0	0	0	0
132	邓方方	4	33	3	1	1	35.29	8	2500	10	800		93	2950	39163.6	0	0	1	0	0	0	0	0	0	0
133	甄艳	8	38	3	1	1	34.29	8	2500	10	1400		120	2500	39370	0	1	1	0	0	0	0	0	0	0
134	张洁	12	35	5	1	1	35	8	3200	10	800	835	259	2840	50214.3	0	0	1	1	0	0	0	0	0	0
135	付春继	4	40	8	2	1	35.29	9	1500	10	600	430	118	2950	32822.9	0	0	1	0	0	0	0	0	0	0
136	刘成君	3	39	6	1	1	35.71	9	3800	10	700	790	103	3000	60438.4	0	1	0	0	0	0	0	0	0	0
137	罗艳	3	30	3	1	1	34.86	9	2600	8	1200		120	2650	40204.7	0	1	1	1	0	0	0	0	0	0
138	张博	20	30	2	1	1	38.71	11	2000	10	800	620	215	3620	35973.5	0	1	1	0	0	0	0	1 External Iliac Artery and common femoral artery/right	0	1
139	秦顺丽	5	30	2	1	1	35.43	10	2800	8	200		146	2950	41873.1	0	0	1	0	0	0	0	0	0	0
140	吕俊蕊	6	32	3	1	1	32	13	5000	12	800		271		23089	0	0	1	0	0	1	0	0	0	0
141	宗梅玲	3	28	3	2	2	34.57	10	2800	10	1200		112	2590	42275.2	0	1	1	0	0	0	0	0	0	0
142	牛敏	13	36	4	2	2	35	12	4500	12	1600	1020	218	2850	21766.8	0	1	1	0	1	0	0	0	0	0

## Sheet:  Control group
number	name	Length of postoperative hospital stay	Age (years)	Gravidity	Parity	Previous c-sections	gestational age [wk]	Placenta accreta Score	Estimated blood loss[ml]	CRBC transfusion [unit]	plasma transfusion [ml]	Autologous blood transfusion [ml]	Operative time [min]	Neonatal weight [g]	Costs [ RMB]	Emergency c- section 0 No 1 Yes	Tourniquet 0 No 1 Yes	PABO 0 No 1 Yes	UAE 0 No 1 Yes	Bladder injury 0 No 1 Yes	Fever 0 No 1 Yes	Hematoma 0 No 1 Yes	Thrombus 0 No 1 Yes	Hysterectomy 0 No 1 Yes	ICU admission 0 No 1 Yes
1	艾继翠	7	30	4	3	1	32.86	13	3000	6	800	n	143	1850	43284.5	0	1	1	0	0	0	0	0	0	0
2	白茜婷	8	25	3	1	1	26	12	2500	8	800	780	143	880	39389.2	0	0	1	0	0	0	0	0	0	0
3	白瑞娜	4	35	7	2	1	34.86	13	2000	4	800	600	120	2900	36092.8	0	1	1	0	0	0	0	0	0	0
4	白一淼	5	35	3	1	1	35.29	12	2000	6	0	700	140	3050	36189.5	0	1	0	0	0	0	0	0	0	0
5	曹菁	6	33	3	1	1	33.43	11	1500	8	400	n	155	2030	32881.9	0	0	1	0	0	0	0	0	0	0
6	曹丽华	6	32	6	2	2	33.29	10	2500	4	400	n	180	2650	39455	0	1	1	0	0	0	0	1 External Iliac Artery and common femoral artery	0	0
7	曹美丽	9	38	3	1	1	29.57	16	3000	16	1350	630	161	1900	43532.8	0	1	0	0	0	1	0	0	0	0
8	曹小雨	4	31	3	0	0	31.29	10	600	4	400	n	100	1900	20997	0	1	0	0	0	0	0	0	0	0
9	常晓	7	31	3	1	1	35.71	12	3000	4	400	470	225	3000	43580.4	0	1	1	0	0	0	0	0	1	0
10	陈翠华	10	32	3	2	2	22.29	11	1500	2	0	480	94		32881.9	0	1	1	0	0	0	0	0	0	0
11	陈德静	11	41	7	2	2	35.86	12	2600	8	800	600	145	2700	40481.9	0	1	0	0	0	0	0		0	0
12	陈慧	7	32	3	1	1	35.29	10	2600	2	0	920	170	2800	41116.1	0	1	1	1	0	0	0	0	0	0
13	陈静	5	40	5	2	2	34.71	11	500	0	0	n	73	2800	19417.1	0	1	1			0	1		0	0
14	陈素勤	5	36	6	2	1	35.14	13	3200	10	1200	n	128	3000	50279.4	0	1	0	0	0	0	0	0	0	0
15	陈亚华	8	26	5	2	2	35	14	600	2	0	n	110	2370	21013.6	0	1	1	0	0	0	0	0	0	0
16	程书娟	14	32	2	1	1	36.14	10	4000	12	1200	1080	157	3350	71829.7	0	1	1	0	0	1	0	0	0	0
17	崔晶晶	4	25	2	1	1	34	13	500	0	0	n	65	2250	19452.7	0	1	1	0	0	0	0	0	0	0
18	代改	4	30	4	1	1	35.29	12	1500	0	0	320	153	3000	32996	0	1	1	0	0	0	0	0	0	0
19	代晓燕	5	37	4	2	2	25.43	12	1200	4	0	n	125		29551.8	0	1	1	0	0	0	0	0	0	0
20	丁玉杰	4	31	3	1	1	35.43	11	2500	10	1000	n	79	2850	39510.5	0	1	1	1	0	0	0	0	0	0
21	董磊	6	39	2	1	1	34	10	500	0	0	150	60	2300	19468.1	0	1	1	0	0	0	0	0	0	0
22	杜蒙蒙	4	25	2	1	1	36	10	400	4	0	n	49	2850	17578.3	0	1	1	0	0	0	0	0	0	0
23	段秋慧	7	33	3	1	1	37	10	1600	2	0	n	147	2700	33909.2	0	1	1	0	0	1	0	0	0	0
24	范培培	10	19	2	1	1	36	10	4300	12	1600	n	129	3400	34993.4	0	1	1	0	0	0	0	1 common femoral arteriy/right	0	0
25	方梅	4	42	4	1	1	37.29	11	2000	4	0	n	118	3600	36339.8	0	0	1	0	0	0	0	0	0	0
26	冯静	6	39	3	1	0	35.29	11	2500	8	800	820	88	2950	39620.4	0	1	0	0	0	0	0	0	0	0
27	高文靖	5	32	3	1	1	35.29	12	800	0	0	n	68	3250	23997	0	0	0	0	0	0	0	0	0	0
28	郭小慧	4	40	4	2	2	37.57	12	2500	4	0	n	165	3300	39907.3	1	1	0	0	0	1	0	0	0	0
29	韩红	5	36	5	1	1	34.71	11	3000	12	800	n	187	3000	44138.8	0	0	1	0	0	0	0	1common iliac vein/right	0	0
30	韩红梅	4	35	3	1	1	34.86	11	3000	8	800	640	128	2850	44148.4	0	1	1	0	0	0	0	0	0	0
31	韩素玲	5	37	4	1	1	34.71	13	800	0	0	n	70	2850	24004	0	0	0	0	0	0	0	0	0	0
32	郝增芳	6	29	2	1	1	35.29	13	2500	4	800	820	107	2400	39936	0	1	0	0	0	0	0	0	0	0
33	贺瑞丽	16	38	5	2	2	35	14	3500	14	800	n	193	3000	51754.9	0	0	1	0	0	1	0	0	0	0
34	贺书伟	7	37	4	2	2	18.29	10	600	0	0	130	126		21141.8	0	0	0	0	0	0	0	0	0	0
35	贺晓飞	4	32	8	2	1	35.29	12	500	0	0	n	83	2750	19506.9	0	0	0	0	0	0	0	0	0	0
36	侯春霞	4	28	4	1	1	23	13	1000	3	800	n	213		27336.9	0	0	1	0	0	0	0	0	0	0
37	侯二娟	5	25	4	1	1	35.71	14	2500	8	200	n	115	2350	39939.4	0	0	0	0	0	0	0	0	0	0
38	侯晓红	4	27	3	2	2	34.14	13	500	0	0	60	77	2250	19804.6	0	1	1	0	0	0	0	0	0	0
39	胡芸瑷	4	32	2	1	1	38.14	12	800	0	0	n	107	3000	24035	0	1	1	0	0	0	0	0	0	0
40	黄静	10	37	6	2	2	35	12	2000	4	400	450	133	2550	36356.7	0	1	1	0	0	0	0	1 External Iliac Artery/right	0	0
41	黄娟	7	32	6	3	3	-1	11	4000	8	600	1200	184	3700	86019.5	0	0	1	0	0	0	0	0	0	0
42	黄绍勤	5	38	4	1	1	29.43	11	800	0	0	n	55	1750	24121.5	0	0	0	0	0	0	0	0	0	0
43	姜丽丽	7	34	3	1	1	35	10	600	0	0	n	89	3150	21168.8	0	0	1	0	0	0	0	0	0	0
44	焦许孟	12	28	4	2	2	34.29	15	1800	8		650	170	3050	34578.3	0	0	1	0	1	0	0	0	0	0
45	金彩丽	5	34	4	3	3	-1	14	3500	6	1000	n	120	2950	52014.2	0	0	1	0	0	0	0	0	0	0
46	金瑾	5	34	4	1	1	34.86	16	400	0	0	50	84	2980	17612.4	0	0	1	0	0	0	0	0	0	0
47	金静	5	34	3	1	1	35.43	13	2200	4	400	800	114	3400	38075.2	0	1	1	0	0	0	0	0	0	0
48	金馈	4	25	2	2	2	35	13	1500	2	0	n	86	2050	33261.9	0	1	0	0	0	1	0	0	0	0
49	靳春芝	8	36	5	4	3	29.29	13	1100	5	600	n	144	1200	28955.7	0	1	1	0	0	0	0	0	0	0
50	康靖	13	31	4	1	1	35.29	14	2000	4	800	n	323	2700	36369.7	0	1	1	0	0	1	0	0	0	0
51	李爱林	8	30	3	2	2	13.29	12	2800	6	400	n	117		42570.2	0	1	0	0	0	0	0	0	0	0
52	李丙辉	5	35	4	3	3	34.43	13	1200	6	0	380	123	3250	29638.4	0	1	1	0	0	0	0	0	0	0
53	李国云	10	36	3	2	2	29.57	13	1000	6	200	n	94		27368.8	0	1	1	0	0	1	0	0	0	0
54	李慧芳	4	25	3	1	1	28.86	13	500	0	0	n	60	1520	19863	0	1	1	0	0	0	0	0	0	0
55	李鸡转	5	24	3	2	2	35.14	9	800	4	400	250	66	2500	24128.7	0	1	1	0	0	0	0	0	0	0
56	李丽	6	33	2	1	1	37.43	11	1800	6	400	650	104	3050	34595.2	0	1	0	0	0	0	0	0	0	0
57	李莉莉	5	24	2	1	1	30.29	10	2400	4	800	n	107	1600	38242.9	0	1	1	0	0	0	0	0	0	0
58	李铃	5	29	4	2	1	13.14	8	500	2	400	n	85		19875	0	1	0	0	0	0	0	0	0	0
59	李鸾凤	5	28	3	1	1	33.86	9	1500	4	400	260	98	2600	33377.4	0	1	0	0	0	0	0	0	0	0
60	李梦雅	6	22	2	1	1	33.14	9	2500	4	400	n	195	2350	39961.3	0	1	1	0	0	1	0	1Common and superficial femoral vein and Intermuscular calf vein/right	0	0
61	李培培	4	29	5	2	2	35.86	10	1500	4	400	n	88	2970	33378.3	0	1	1	0	0	0	0	0	0	0
62	李秋霞	4	39	5	4	3	35.57	10	3000	4	800	n	98	2200	44925.4	0	1	1	0	0	0	0	0	0	0
63	李容	7	28	3	1	1	16.14	11	2000	6	400	740	198	230	36632.9	0	1	1	0	0	0	0	0	0	0
64	李卫娜	4	33	5	1	1	36	12	500	0	0	150	60	2750	19943.1	0	1	1	0	0	0	0	0	0	0
65	李秀玲	7	43	6	2	2	38.14	10	1000	0	0	270	174	2850	27469.9	0	1	1	0	0	0	0	0	0	0
66	李永凤	5	29	3	1	1	12.14	9	600	0	0	n	94		21169.7	0	1	1	0	0	0	0	0	0	0
67	梁娇	9	37	3	2	2	19	11	1000	2	0	n	72		27730.8	0	1	1	0	0	0	0	0	0	1
68	林晓琳	6	32	6	2	2	34.29	8	2500	4	800	n	120	3100	40033.3	0	1	1	0	0	0	0	0	0	0
69	刘宝珠	4	29	3	1	1	33.71	8	1000	0	0	n	93	2350	27811.2	0	1	1	0	0	1	0	0	0	0
70	刘丰莉	6	31	4	2	2	34.43	9	2000	4	400	n	164	1860	36956.8	0	1	1	0	0	0	0	0	0	0
71	刘静伟	4	33	5	1	1	23.14	8	2500	2	0	930	102		40059.8	0	1	1	0	0	0	0	0	0	0
72	刘君晓	4	37	3	1	1	36	8	1100	4	0	n	182	2850	28976.8	0	1	1	0	0	0	0	0	0	0
73	刘思怡	4	22	3	1	1	33.43	8	1800	2	0	n	60	2200	34694.2	0	1	1	0	0	1	0	0	0	0
74	刘婷丽	4	30	2	1	1	36	9	1200	4	400	n	75	2500	29649.2	0	1	1	0	0	0	0	0	0	0
75	刘笑	4	24	5	2	2	34.14	9	1900	4	0	n	67	2450	35069.7	0	1	1	0	0	0	0	0	0	0
76	刘岩岩	4	33	4	2	2	34.29	9	800	0	0	n	129	2750	24167.4	0	1	0	0	0	0	0	0	0	0
77	娄继青	4	37	3	1	1	35.57	11	3700	12	1200	850	176	3000	58117.2	0	1	1	0	0	0	0	0	0	1
78	罗红丽	4	23	2	1	1	35.43	10	500	0	0	60	187	2300	20060.7	0	1	1	0	0	0	0	0	0	0
79	吕俊燕	7	32	3	1	1	32	13	5500	12	800	1300	271	2200	23217.6	0	1	1	0	0	1	0	0	0	0
80	吕亚梅	4	36	5	1	1	32.71	10	1000	2	0	n	73	1800	27937.5	0	1	1	0	0	0	0	0	0	0
81	马琛琛	5	32	3	1	1		12	1000	2	400	260	200	3000	28222.5	0	1	1	0	0	0	0	0	0	0
82	马红敏	5	40	7	1	1	21.29	11	4000	4	1600	n	122		42557.8	0	1	1	0	0	0	0	0	0	0
83	毛宁	8	27	3	1	1	35.14	10	1200	2	200	n	90		29738.3	0	1	1	0	0	0	0	0	0	0
84	孟春媛	5	39	6	3	3	39.14	11	1700	4	0	n	82	3500	34119.7	0	1	1	0	0	0	0	0	0	0
85	孟晓峰	5	34	3	1	1	35.71	10	800	4	400	n	105	3250	24200.7	0	1	0	0	0	0	0	0	0	0
86	聂晶	6	24	5	1	1	34.29	9	1200	4	800	n	113	2550	30072.3	0	1	1	0	0	0	0	0	0	0
87	宁巧丽	10	40	4	1	1	34.71	8	3000	8	1000	670	191	3400	44952.9	0	1	1	0	1	0	0	0	0	0
88	乔芬芬	6	36	6	2	1	38.43	14	700	0	0	n	104	1600	22236	0	1	0	0	0	0	0	0	0	0
89	乔雪莲	5	26	3	1	1	36	8	1500	2	400	540	76	2450	33477.6	0	1	1	0	0	0	0	0	0	0
90	乔仲慧	18	26	3	1	1	35.14	10	600	0	0	250	81	2900	21169.7	0	0	1	0	0	0	0	0	0	0
91	权雪梅	6	39	3	2	2	35	9	1000	0	0	n	81	3000	28298.3	0	1	0	0	0	0	0	0	0	0
92	任丹丹	4	31	3	1	1	34.86	10	300	4	0	n	48	2950	14540.1	0	1	1	0	0	0	0	0	0	0
93	任会	5	28	5	3	3	36.14	8	3000	8	800	1100	108	3200	45123.4	0	1	1	0	0	0	1	0	0	0
94	阮青华	5	29	4	2	2	34.14	9	1200	4	0	n	193	2700	30093.3	0	1	0	0	0	0	0	0	0	0
95	邵丽丽	18	32	3	1	1	36.86	11	800	0	0	n	143	3150	24422.3	0	0	0	0	0	0	0	0	0	0
96	邵琳琳	5	34	4	1	1	35.57	12	1000	2	0	n	84	2250	28373.1	0	0	1	0	0	0	0	0	0	0
97	邵萍	6	33	7	2	2	37.14	8	800	6	400	n	111	2650	24518.2	0	0	1	0	0	0	0	0	0	0
98	邵文丹	4	31	4	2	2	35.14	11	1000	2	400	200	128	3150	28472.1	0	0	1	0	0	0	0	0	0	0
99	申瑞敏	4	37	5	1	1	40.14	10	2500	8	800	n	130	2750	40105.1	0	1	0	0	0	0	0	0	0	0
100	沈晓凯	6	35	5	2	2	35.29	10	800	6	600	250	51	2580	24682.6	0	0	1	0	0	0	0	0	0	0
101	沈星星	4	26	3	1	1	36.86	9	1150	0	0	n	72	4300	29095.3	0	1	0	0	0	0	0	0	0	0
102	施春野	7	37	5	1	1	35.14	8	800	0	0	n	96	3030	24697	0	1	0	0	0	0	0	0	0	0
103	史明科	3	34	4	2	2	18	8	300	0	0	n	52		14834.4	0	0	0	0	0	0	0	0	0	0
104	宋贺真	5	29	3	1	1		8	3300	8	600	n	133	2200	50708.4	0	1	1	0	0	0	0	0	0	0
105	宋惠芳	5	28	4	3	3	34.71	8	1200	0	0	n	152	2600	30487.5	0	1	1	0	0	0	0	0	0	0
106	宋洁	4	23	3	2	1	35.14	9	600	0	0	n	143	2950	21273.1	0	1	1	0	0	0	0	0	0	0
107	宋丽梅	5	36	4	1	1	34.71	9	500	0	0	n	59	2550	20099.2	0	1	0	0	0	0	0	0	0	0
108	宋盼盼	9	32	5	2	2	29	10	3200	6	800	980	118	1450	50415	0	1	1	0	0	1	0	0	0	0
109	宋新飞	7	27	4	1	1	34.86	10	1200	4	0	n	139	2400	30525.9	0	1	1	0	0	0	0	0	0	0
110	宋杨永	7	33	4	1	1	34.71	9	1600	2	400	650	110	3400	33920.6	0	1	1	0	0	0	0	0	0	0
111	孙楠	4	22	2	1	1	33.57	9	1300	6	600	n	89	2050	31091.1	0	1	1	0	0	0	0	0	0	0
112	孙艳华	6	34	5	3	2	31.86	11	800	4	400	300	144	1900	24766.4	0	1	1	0	0	0	0	0	0	0
113	唐艳霞	5	35	2	1	1	38.57	11	200	0	0	n	125		12545.7	0	1	0	0	0	0	0	0	0	0
114	陶智敏	5	28	2	1	1	34.29	12	2000	4	400	560	114	2400	37028.8	0	1	0	0	0	0	0	0	0	0
115	田徽徽	6	29	5	2	2	34.29	8	1600	4	400	n	123	3000	33956.7	0	1	1	0	0	0	0	0	0	0
116	田乔梅	4	32	4	2	1	35	10	400	0	0	n	74	2400	17700.3	0	1	0	0	0	0	0	0	0	0
117	王爱霞	7	33	5	3	3	34.57	11	1100	4	0	290	144	2500	28993.9	0	1	1	0	0	1	0	0	0	0
118	王安香	6	35	7	2	2	34.86	12	2000	8	1200	n	107	3450	37036.5	0	1	0	0	0	0	0	0	0	0
119	王翠苹	5	36	3	1	1	35.29	11	800	0	0	n	67	2500	24812	0	1	1	0	0	0	0	0	0	0
120	王帆	4	24	3	1	1	34.29	10	400	0	0	n	81	2850	17828	0	1	0	0	0	0	0	0	0	0
121	王会丽	7	36	2	1	1	35.86	10	600	0	0	n	116	3350	21297	0	0	1	0	0	0	0	0	0	0
122	王娇娇	8	29	3	1	1	34.43	9	700	0	0	n	88	2300	22307.3	0	0	1	0	0	0	0	0	0	0
123	王娟	4	35	4	2	2	35	9	1000	2	0	n	81	3150	28581.2	0	1	0	0	0	0	0	0	0	0
124	王琳	9	24	2	1	1	33.71	8	100	0	0	n	69		12443.6	0	0	1	0	0	0	0	0	0	0
125	王玲莉	7	25	5	2	2	37.29	13	1600	4	800	410	112	3150	34055	0	1	0	0	0	0	0	0	0	0
126	王美	6	37	5	3	3	17.43	12	2000	14	1350	760	64		37312.4	0	0	1	0	0	0	0	0	0	0
127	王培培	5	30	6	2	2	37.29	14	1300	0	0	460	60	3300	31181.2	0	1	1	0	0	0	0	0	0	0
128	王世燕	4	32	6	3	3	38	11	600	4	0	240	103	2200	21321.2	0	0	1	0	0	0	0	0	0	0
129	王树军	6	39	5	3	3	40.14	11	2900	4	400	n	118	2150	42856.1	0	1	0	0	0	0	0	0	0	0
130	王帅	7	32	5	2	2	35.57	11	4000	8	1200	980	143	3450	92618.5	0	1	1	0	0	0	0	0	0	0
131	王文静	14	26	3	1	1	33.43	12	3000	4	800	n	205	1830	45394.8	0	1	1	0	1	0	0	0	0	0
132	王霞	9	39	6	2	2	34.71	10	2000	5	800	n	103	3300	37331.5	0	1	1	0	0	0	0	0	0	0
133	王小方	5	31	5	2	2	30.86	11	3000	16	1000	890	153	1800	45821	1	1	0	0	0	0	0	0	0	0
134	王小芳	15	32	3	1	1	32.57	11	3000	14	550	n	201	2110	46245.9	0	1	1	1	0	0	0	0	0	0
135	王亚平	4	29	3	1	1	30.57	11	2000	2	400	780	83	1450	37406.1	0	1	1	0	0	0	0	0	0	0
136	王艳	5	30	4	2	2	17.14	10	1000	2	400	n	100		28749.1	0	1	0	0	0	0	0	0	0	0
137	王艳芳	7	39	3	2	2	36.86	12	800	0	0	n	106	4200	24966	0	1	0	0	0	0	0	0	0	0
138	王艳巧	6	29	3	1	1	28.14	11	1200	4	0	350	212	1600	30534.3	0	1	1	0	0	0	0	0	0	0
139	王园园	5	25	2	1	1	37.57	9	600	0	0	n	80	2500	21359.4	0	1	0	0	0	0	0	0	0	0
140	魏俊俊	6	25	2	1	1	35.14	10	1500	0	0	n	78	3300	33562.5	0	1	0	0	0	0	0	0	0	0
141	魏晓	8	31	4	2	2	18	10	1500	4	400	630	99		33574.5	0	0	1	0	0	0	0	0	0	0
142	吴丹丹	3	27	4	1	1	35.14	11	2000	0	0	n	77	2600	37767.2	0	0	1	0	0	0	0	0	0	0
143	伍艳丽	4	27	2	1	1	37.29	11	3800	2	0	n	91	2950	61785.7	0	1	1		0	0	1	0	0	0
144	武倩倩	5	27	4	2	2	36.86	12	3500	6	800	1150	248	3600	53534.8	0	1	1		0	0	0	0	0	0
145	肖大红	6	24	3	1	0	16.29	13	300	0	0	n	100		15209.8	0	0	1	0	0	0	0	0	0	0
146	肖宁	5	33	3	1	1	35	11	1800	4	800	390	63	3000	34697.9	0	1	1		0	0	0	0	0	0
147	薛丰鑫	4	31	2	1	1	36.86	10	1000	4	800	260	120	3250	28810.8	0	1	1	0	0	1	0	0	0	0
148	薛静	6	25	3	1	1	36.14	12	1000	6	100	270	91	2800	28822.2	0	0	1	0	0	0	0	0	0	0
149	杨二妮	8	27	3	2	1	35	7	1800	8	1200	n	145	3250	34709	0	0	1	0	0	1	0	0	0	0
150	杨二妮	8	27	3	2	1	35	9	1800	10	1200	680	145	3250	34788	0	0	1	0	0	0	0	0	0	0
151	杨芳	5	28	3	1	1	33.29	10	500	0	0	n	60	2150	20208	0	1	0	0	0	0	0	0	0	0
152	杨华	7	36	4	1	1	34.86	9	1500	2	0	n	133	3050	33704.5	0	1	1	0	0	0	0	0	0	0
153	杨奎英	8	33	4	2	2	27.57	9	1500	8	400	n	80	1000	33720.5	0	0	1	0	0	0	0	0	0	0
154	杨利梅	10	28	3	2	2	38.43	9	1600	4	0	n	89	3600	34109.9	0	0	1	0	0	0	0	0	0	0
155	杨琳琳	6	30	4	2	2	26.71	10	3000	18	1600	650	182	1250	46431	0	1	0	0	0	0	0	0	0	0
156	杨硕	5	37	3	2	2	35.43	10	3500	4	600	n	78	2950	53534.8	0	0	1	0	0	1	0	0	0	0
157	杨须要	5	26	3	1	1	37.43	10	1500	4	400	550	182	2950	33728.1	0	0	1	0	0	0	0	0	0	0
158	杨迎春	5	30	4	1	1	35.43	12	1300	0	0	n	82	3300	31264.9	0	0	1	0	0	0	0	0	0	0
159	姚建芳	5	26	4	2	2	35.29	11	800	2	0	n	89	2800	25000.3	0	0	1	0	0	0	0	0	0	0
160	姚蕊丽	9	39	2	1	1	34.86	14	1800	6	800	n	169	3150	34788	1	1	0	0	0	0	0	0	0	0
161	姚支	6	45	5	2	2	38.57	11	3500	0	0	750	240	3350	54988.8	0	1	1	0	0	0	0	0	0	1
162	叶艳丽	4	38	6	3	2	35	13	3500	7	1200	1100	250	3250	55162.4	0	1	1	0	1	0	0	0	0	0
163	易俊鹏	4	41	9	3	3	36.29	12	500	0	0	n	84	3600	20241.5	0	0	1	0	0	0	0	0	0	0
164	袁燕英	7	39	4	2	2	34.14	11	1200	6	400	450	123	2750	30552.3	0	1	1	1	0	0	0	0	0	0
165	张冰	4	30	3	2	2	35.71	12	800	4	400	150	113	300	25061.3	0	0	1	0	0	1	0	0	0	0
166	张兵倩	5	24	3	1	1	35	11	600	0	0	n	80	2500	21438.8	0	1	1	0	0	0	0	0	0	0
167	张海花	5	28	5	2	2	37	10	1000	2	400	n	127	2670	28851.5	0	0	1	0	0	0	0	0	0	0
168	张惠丽	4	35	2	1	1	20.14	9	6000	12	1000	1700	127	500	24707	0	0	0	0	0	0	0	0	0	0
169	张玲	5	36	5	1	1	35.57	15	800	0	0	n	139	3150	25419	0	0	0	0	0	0	0	0	0	0
170	张璐	6	29	5	3	3	37.29	9	600	0	0	n	104	3000	21454.4	0	0	0	0	0	0	0	0	0	0
171	张青蕊	11	39	4	2	1	34.71	11	2000	8	1600	650	120	2900	37907.6	0	0	1	0	0	0	0	0	0	0
172	张庆峰	9	36	3	1	1	35.57	10	1500	0	0	530	144	3000	33751.1	0	0	1	0	0	0	0	0	0	0
173	张淑芳	3	33	4	2	1	35.86	11	1200	16	350	n	68	3100	30561	0	1	1	0	0	0	0	0	0	0
174	张水红	16	31	3	2	2	31.57	9	5500	10	1200	1100	200	2100	35320.4	0	1	1	0	0	0	0	0	0	1
175	张素英	5	42	5	2	2	35.43	10	1200	2	400	380	121	2130	30735.8	0	1	0	0	0	0	0	0	0	0
176	张向瑞	9	32	4	1	1	35.14	12	1500	0	0	n	122	2800	33792.7	0	1	1	0	0	0	0	0	0	0
177	张亚平	10	38	4	1	1	33.43	13	2600	4	400	n	132	2350	41147.5	1	0	1	0	0	1	0	0	0	0
178	张英俊	5	34	3	1	1	39	9	500	0	0	80	102	2750	20250.4	0	1	1	0	0	0	0	0	0	0
179	张勇幸	4	35	4	3	1	35.43	12	500	0	0	n	91	2950	20292.2	0	1	1	0	0	0	0	0	0	0
180	张志霞	5	33	3	2	2	37.43	14	1200	4	400	500	128	3050	30744.4	0	1	1	0	0	0	0	0	0	0
181	章广娥	4	32	6	2	2	34.57	11	2800	0	0	850	95	2630	42813.8	0	1	0	0	0	0	0	0	0	0
182	章小改	4	32	3	1	1	36.57	10	300	0	0	n	91	3100	15243	0	1	0	0	0	0	0	0	0	0
183	赵俊华	8	37	4	1	1	28.57	9	500	0	0	n	99		20317.8	0	0	0	0	0	0	0	0	0	0
184	赵利娜	3	36	4	2	2	34.29	9	600	0	0	120	93	3000	21490.5	0	1	1	0	0	0	0	0	0	0
185	赵利琴	6	29	3	2	2	36	9	400	0	0	n	99	2850	17866.7	0	0	1	0	0	0	0	0	0	0
186	赵瑞芳	7	42	4	1	1	35.57	9	3000	4	800	870	150	2750	48422	0	1	1	0	0	0	0	0	0	0
187	郑南南	5	30	4	1	1	39.86	10	600	0	0	140	84	3200	21543.7	0	1	0	0	0	0	0	0	0	0
188	周爱荣	6	37	3	1	1	37	10	1000	0	0	n	142	2360	28895	0	0	1	0	0	0	0	0	0	0
189	周婧	4	30	2	1	1	35.43	11	1000	2	0	n	95	2740	28905.9	0	0	1	0	0	0	0	0	0	0
190	周朋朋	5	37	5	1	1	34.86	11	300	0	0	n	81	2750	16174	0	1	0	0	0	1	0	0	0	0
191	周青	5	28	2	1	1	16.57	10	2000	4	400	n	142		37925.6	0	1	0	0	0	0	0	0	0	0
192	周书丹	5	32	4	2	2	35.29	10	1800	4	800	670	102	3000	35043.2	0	1	0	0	0	0	0	0	0	0
193	周雯健	10	38	4	1	1	35.57	12	1300	0	0	500	61	2600	31417.4	1	0	1	0	0	0	0	1Common and superficialfemoral artery/right	0	0
194	朱慧	4	34	6	1	1	36.14	12	800	0	0	0	75	3100	25653.4	0	0	0	0	0	0	0	0	0	0
